# Supplementary material for: Progressive Changes in Sleep and Its Relations to Amyloid-β Distribution and Learning in Single App Knock-In Mice
Source: eNeuro. 2020 Apr 29;7(2):ENEURO.0093-20.2020. doi: 10.1523/ENEURO.0093-20.2020 (PMC7196722; doi:10.1523/ENEURO.0093-20.2020)
Supplement: Extended Data Figure 1-1 — Detailed results of the statistical analyses in Figure 1. Download Figure 1-1, XLSX file. [file enu-eN-NWR-0093-20-s02.xlsx]

## Sheet: Extended Data Figure 1-1
	Extended Data Figure 1-1. Detailed results of the statistical analyses in Figure 1.
	Supplementary Figure number	Sample size (n)	Mixed ANOVA	Games-Howell
	1A	4-month-old mice: WT: n= 13 mice; AppNL-G-F/wt: n= 17 mice; AppNL-G-F/NL-G-F: n= 8 mice; 9-month-old mice: WT: n= 10 mice; AppNL-G-F/wt: n= 20 mice; AppNL-G-F/NL-G-F: n= 16 mice	n.a.	4 months: WT vs AppNL-G-F/wt: t(25.723)=1.984, P=0.137, 95% CI: -9.500, 84.445 WT vs AppNL-G-F/NL-G-F: t(10.989)=0.926, P=0.636, 95% CI: -37.950, 77.530 AppNL-G-F/wt vs AppNL-G-F/NL-G-F: t(16.873)=0.714, P=0.759, 95% CI: -81.241, 45.880 9 months: WT vs AppNL-G-F/wt: t(20.049)=0.015, P=1.000, 95% .CI: -100.665, 101.831 WT vs AppNL-G-F/NL-G-F: t(15.506)=0.216, P=0.960, 95% CI: -102.842, 87.008 AppN…
	1B	4-month-old mice: WT: n= 13 mice; AppNL-G-F/wt: n= 17 mice; AppNL-G-F/NL-G-F: n= 8 mice; 9-month-old mice: WT: n= 10 mice; AppNL-G-F/wt: n= 20 mice; AppNL-G-F/NL-G-F: n= 16 mice	n.a.	4 months: WT vs AppNL-G-F/wt: t(20.308)=0.995, P=0.588, 95% CI: -795.548, 346.007 WT vs AppNL-G-F/NL-G-F: t(18.357)=0.118, P=0.992, 95% CI: -700.661, 638.860 AppNL-G-F/wt vs AppNL-G-F/NL-G-F: t(13.236)=0.911, P=0.643, 95% CI: -366.966, 754.706 9 months: WT vs AppNL-G-F/wt: t(19.748)=0.341, P=0.938, 95% CI: -530.168, 404.363 WT vs AppNL-G-F/NL-G-F: t(17.685)=0.926, P=0.631, 95% CI: -622.349, 291.3…
	1C from 5-month-old	WT: n= 12 mice; AppNL-G-F/wt: n= 11 mice; AppNL-G-F/NL-G-F: n= 8 mice	Age: F(1,28)= 0.004, P=0.951 Age*genotype: F(2,28)= 1.686, P=0.204 genotype : F(2,28)= 1.906, P=0.168	n.a.
	1C from 7-month-old mice	WT: n= 10 mice; AppNL-G-F/wt: n= 12 mice; AppNL-G-F/NL-G-F: n= 13 mice	Age: F(2,64)= 21.071, P=0.000 Age*genotype: F(4,64)= 0.935, P=0.450 genotype : F(2,32)= 0.724, P=0.493	n.a.
