# Supplementary material for: Progressive Changes in Sleep and Its Relations to Amyloid-β Distribution and Learning in Single App Knock-In Mice
Source: eNeuro. 2020 Apr 29;7(2):ENEURO.0093-20.2020. doi: 10.1523/ENEURO.0093-20.2020 (PMC7196722; doi:10.1523/ENEURO.0093-20.2020)
Supplement: Extended Data Figure 4-1 — Detailed results of the statistical analyses in Figure 4. Download Figure 4-1, XLSX file. [file enu-eN-NWR-0093-20-s05.xlsx]

## Sheet: Extended Data Figure 4-1
	Extended Data Figure 4-1. Detailed results of the statistical analyses in Figure 4.
	Figure number	Sample size (n)	Games-Howell
	4A(Wake)	6-month-old mice: WT: n= 12 mice; AppNL-G-F/wt: n= 11 mice; AppNL-G-F/NL-G-F: n= 8 mice; 12-month-old mice: WT: n= 10 mice; AppNL-G-F/wt: n= 12 mice; AppNL-G-F/NL-G-F: n= 13 mice	6 months: WT vs AppNL-G-F/wt: t(18.854)=2.140, P=0.108 95% CI: -23.977, 2.059 WT vs AppNL-G-F/NL-G-F: t(9.620)=0.396, P=0.918, 95% CI: -24.377, 18.260 AppNL-G-F/wt vs AppNL-G-F/NL-G-F: t(11.574)=0.963, P=0.613, 95% CI: -14.092, 29.893 12 months: WT vs AppNL-G-F/wt: t(19.990)=1.251, P=0.438, 95% CI: -8.850, 26.168 WT vs AppNL-G-F/NL-G-F: t(16.780)=0.965, P=0.608, 95% CI: -9.157, 20.186 AppNL-G-F/w…
	4A (NREMS)		6 months: WT vs App NL-G-F/wt: t(18.009)=2.246, P=0.090 95% CI: -1.474, 23.153 WT vs AppNL-G-F/NL-G-F: t(9.747)=1.021, P=0.581, 95% CI: -11.729, 25.562 AppNL-G-F/wt vs AppNL-G-F/NL-G-F: t(12.474)=0.533, P=0.857, 95% CI: -23.471, 15.625 12 months: WT vs AppNL-G-F/wt: t(19.987)=1.160, P=0.490, 95% CI: -23.581, 8.754 WT vs AppNL-G-F/NL-G-F: t(16.756)=0.280, P=0.958, 95% CI: -14.624, 11.746 AppNL-G-F…
	4A (REMS)		6 months: WT vs AppNL-G-F/wt: t(14.362)=0.098, P=0.995 95% CI: -2.934, 3.163 WT vs AppNL-G-F/NL-G-F: t(9.106)=2.771, P=0.051, 95% CI: -7.749, 0.021 AppNL-G-F/wt vs AppNL-G-F/NL-G-F: t(14.764)=2.375, P=0.076, 95% CI: -8.336, 0.380 12 months: WT vs AppNL-G-F/wt: t(19.906)=1.103, P=0.523, 95% CI: -4.103, 1.612 WT vs AppNL-G-F/NL-G-F: t(20.531)=3.086, P=0.015, 95% CI: -7.411, -0.741 AppNL-G-F/wt vs A…
	4A (REMS/Total sleep ratio)		6 months: WT vs AppNL-G-F/wt: t(12.762)=1.011, P=0.583 95% CI: -0.024, 0.011 WT vs AppNL-G-F/NL-G-F: t(8.559)=3.728, P=0.013, 95% CI: -0.047, -0.007 AppNL-G-F/wt vs AppNL-G-F/NL-G-F: t(15.598)=2.221, P=0.099, 95% CI: -0.044, 0.003 12 months: WT vs AppNL-G-F/wt: t(19.074)=0.354, P=0.933, 95% CI: -0.017, 0.013 WT vs AppNL-G-F/NL-G-F: t(18.469)=3.217, P=0.012, 95% CI: -0.040, -0.005 AppNL-G-F/wt vs …
	4B (Sleep latency)	6-month-old mice: WT: n= 12 mice; AppNL-G-F/wt: n= 11 mice; AppNL-G-F/NL-G-F: n= 8 mice; 12-month-old mice: WT: n= 10 mice; AppNL-G-F/wt: n= 12 mice; AppNL-G-F/NL-G-F: n= 13 mice	6 months: WT vs AppNL-G-F/wt: t(20.284)=0.485, P=0.879 95% CI: -17.143, 11.626 WT vs AppNL-G-F/NL-G-F: t(11.881)=0.288, P=0.956, 95% CI: -25.900, 20.861 AppNL-G-F/wt vs AppNL-G-F/NL-G-F: t(10.062)=0.029, P=1.000, 95% CI: -22.504, 22.982 12 months: WT vs AppNL-G-F/wt: t(19.167)=1.277, P=0.424, 95% CI: -7.938, 24.013 WT vs AppNL-G-F/NL-G-F: t(19.226)=0.187, P=0.981, 95% CI: -16.771, 14.471 AppNL-G-…
	4C (REMS latency)	6-month-old mice: WT: n= 12 mice; AppNL-G-F/wt: n = 11 mice; AppNL-G-F/NL-G-F: n= 8 mice; 12-month-old mice: WT: n= 10 mice; AppNL-G-F/wt: n= 12 mice; AppNL-G-F/NL-G-F: n= 13 mice	6 months: WT vs AppNL-G-F/wt: t(18.783)=1.886, P=0.170 95% CI: -4.243, 0.629 WT vs AppNL-G-F/NL-G-F: t(17.042)=2.875, P=0.027, 95% CI: -4.394, -0.251 AppNL-G-F/wt vs AppNL-G-F/NL-G-F: t(16.787)=0.536, P=855, 95% CI: -2.983, 1.953 12 months: WT vs AppNL-G-F/wt: t(18.695)=1.075, P=0.540, 95% CI: -1.149, 2.831 WT vs AppNL-G-F/NL-G-F: t(20.344)=0.132, P=0.990, 95% CI: -2.205, 1.985 AppNL-G-F/wt vs Ap…
